# Supplementary material for: A Novel Interaction of Slug (SNAI2) and Nuclear Actin
Source: Cells. 2024 Apr 17;13(8):696. doi: 10.3390/cells13080696 (PMC11049500; doi:10.3390/cells13080696)
Supplement: Supplementary file 1 [file cells-13-00696-s001.zip]

Archive with 1 entries (1 files):
- cells-2916739-supplementary.pdf
